# Supplementary material for: Analysis of Energy Metabolism and Lipid Spatial Distribution in Hypoxic-Ischemic Encephalopathy Revealed by MALDI-MSI
Source: Biomedicines. 2025 Jun 11;13(6):1431. doi: 10.3390/biomedicines13061431 (PMC12189946; doi:10.3390/biomedicines13061431)
Supplement: Supplementary file 1 [file biomedicines-13-01431-s001.zip]

Archive with 1 entries (1 files):
- biomedicines-3626761-supplementary.xlsx
