# Supplementary material for: Analysis of Energy Metabolism and Lipid Spatial Distribution in Hypoxic-Ischemic Encephalopathy Revealed by MALDI-MSI
Source: Biomedicines. 2025 Jun 11;13(6):1431. doi: 10.3390/biomedicines13061431 (PMC12189946; doi:10.3390/biomedicines13061431)
Supplement: Supplementary file 1 [file biomedicines-13-01431-s001.zip › biomedicines-3626761-supplementary.xlsx]

## Sheet: Table S1
Metabolite	Sham-1	Sham-2	Sham-3	HI-1	HI-2	HI-3	HI-R-1	HI-R-2	HI-R-3
Succinate	15.5544	16.0933	12.8984	22.4561	24.7557	20.713	14.6102	15.2877	12.5205
Pyruvic acid+CI	58.3904	54.8458	50.186	57.3576	51.0507	50.4209	49.8152	47.0061	45.4139
Taurine	650.541	726.814	715.529	592.563	642.31	576.026	790.649	858.968	794.168
Creatine	32.9827	33.2554	32.5149	23.104	24.9348	22.2848	31.1109	32.9156	31.41
Aspartate	121.199	111.073	88.3128	189.328	223.036	158.411	106.528	124.595	91.209
Hypoxanthine	36.06	37.2444	34.9129	31.0213	26.9405	29.8285	36.4028	38.9809	36.8785
Glutamine	59.145	76.6483	53.2267	185.173	194.744	152.919	111.708	133.573	83.9799
Glutamate	211.783	222	196.031	346.225	387.661	385.108	207.728	234.806	195.629
Xanthine	12.5771	11.5988	11.129	11.5667	12.1147	10.4389	10.7442	10.3833	9.87481
Nicotinamide	121.45	117.835	104.861	133.995	131.299	127.912	103.815	104.864	99.4193
Quinolinic acid	16.1527	15.7947	14.9334	15.7038	16.6774	15.2509	14.3608	15.1966	13.7776
Pyridoxamine	7.28862	6.72091	6.64361	15.8481	17.5643	16.7102	6.7035	5.87531	6.3679
beta-2-Phenylcyclopropylamine	37.5809	38.6012	38.223	24.4663	22.2881	22.6955	37.6396	41.486	38.5177
N-acetylaspatate	374.061	397.98	401.846	187.86	247.791	196.168	325.393	430.519	353.419
Ascorbic acid	247.695	244.426	193.781	81.6615	99.0288	79.4235	184.873	218.897	165.207
Citric acid	34.2371	34.352	33.8852	61.3173	76.5176	83.4318	26.8796	37.5579	30.3859
Glucose+CI	13.5595	16.8577	11.3547	24.3979	29.0334	26.5966	9.80956	15.4604	8.84232
Pentadecanoic acid	43.9821	41.7689	39.1709	36.4903	35.4038	34.7515	35.968	38.825	33.8217
Adenosine	2.90489	2.85856	2.46595	1.62758	1.8169	1.51816	2.29121	2.60194	2.06621
inosine	4.10966	5.47945	3.30752	5.37171	4.28527	5.66134	3.63472	3.90796	4.43465
L-thyronine	2.10872	1.81513	1.61927	1.81975	2.01162	1.57222	1.78899	1.76937	1.45335
Linoleic acid	13.5715	12.3378	12.2636	13.0727	11.843	12.0295	11.508	10.7156	10.6007
Oleic acid	151.264	148.915	142.922	149.114	153.259	147.734	133.353	142.14	133.035
Stearic	207.601	197.229	193.208	202.873	203.67	196.883	175.417	183.134	173.812
Arachidonic acid	71.3696	69.7938	66.3654	68.1058	71.2739	67.9846	62.1755	67.0357	61.9132
Glutathione	49.1959	48.8554	47.6099	25.9571	15.526	26.182	42.8041	50.7439	44.7154
UMP	28.2004	29.8726	25.7995	11.8837	13.3212	12.1725	24.3139	29.8544	25.7333
Docosahexaenoic acid	18.4844	17.7661	17.8107	19.0136	18.9276	19.9446	16.7156	17.438	17.8622
AMP	95.1086	96.9018	80.0059	58.159	68.7641	55.9076	86.5439	99.2316	59.7116
IMP	38.6203	44.0733	44.0272	11.9904	13.4048	12.5681	32.3838	48.3797	45.9784
GMP	8.68668	9.24346	8.39795	4.01294	4.31597	4.23963	8.70301	9.60412	10.1502
Glycerophosphoinositol	3.9777	4.7203	4.30882	1.96203	2.00062	2.02782	3.20319	4.88152	4.58557
ADP	20.1285	18.1524	20.7391	4.97736	5.96583	4.87901	17.9736	19.3567	15.8032
PE(18:0)	10.0867	11.4777	11.2778	12.8525	12.406	15.0805	10.6395	11.3848	11.9702
ATP	1.70722	1.57671	1.84919	0.797593	0.871964	0.831839	1.47348	1.63689	1.27588
PI(18:0)	6.49343	6.98798	6.70937	7.48678	9.30009	8.44093	6.51648	7.75646	6.73449
NADH	0.898811	0.970199	1.01139	0.948606	1.04307	1.06345	0.942832	1.09038	1.03612
PA(34:2)	2.60843	2.8302	2.17521	2.13314	2.52785	2.19752	2.19947	2.43327	1.93624
PA(34:1)	10.1158	11.3579	9.04185	9.79536	11.9477	11.173	8.58058	11.1369	8.03365
PC(P-32:0)	3.89402	4.33713	3.97356	4.64975	5.26667	5.25053	3.65021	4.49339	3.70166
PA(36:1)	3.27416	3.76804	3.37877	3.99288	4.69121	4.61907	3.0584	3.94574	3.16321
PA(37:1)	7.04215	9.34835	7.83791	5.48738	8.11488	6.76846	6.60478	10.5303	6.95735
PE(34:1)	11.0591	12.447	9.75376	11.6976	14.8132	12.6598	9.31616	12.1527	8.53087
PA(35:4)	4.84661	5.4301	4.23655	5.13485	6.41191	5.49159	4.09058	5.29343	3.74348
PA(38:4)	8.25806	9.36615	7.24829	8.2798	10.0311	8.92896	6.89121	9.05245	6.17456
PE36:3p	4.51443	5.17919	4.02593	4.6692	5.50201	4.92713	3.87117	5.07563	3.52248
PE(36:1)	12.0744	14.0899	10.9921	14.2664	17.9307	16.3213	10.201	14.8495	9.68071
PG(34:2)	5.50509	6.37878	5.0288	6.40752	7.93447	7.19814	4.73736	6.65061	4.558
PE38:6p	17.4587	18.8453	15.313	21.269	25.9665	24.0163	14.7666	20.9331	14.2969
PA(40:6)	20.4576	22.185	18.7578	21.6805	26.1147	24.2889	17.7048	23.8196	16.8941
PE38:4p	12.0275	13.2022	10.7086	14.4882	19.1944	16.2012	9.87462	14.8857	9.20276
PE38:3p	4.16832	4.95554	3.91839	4.92225	6.48551	5.38159	3.62059	5.27577	3.26628
PE(38:7)	3.66224	4.22101	3.40393	3.30117	4.24776	3.53748	3.22844	4.4739	2.98762
PE(38:6)	18.9375	19.9671	15.424	19.0559	22.6428	20.4165	14.7622	20.7639	12.869
PE(38:4)	49.8716	58.8841	42.8617	50.2385	68.7732	56.7711	39.7335	62.2445	35.4698
PE(P-40:6)	15.588	17.7529	14.1988	19.264	25.4884	22.3768	12.9416	20.5076	12.6377
PE(40:6)	29.3221	31.9515	26.8065	37.3301	46.6185	44.1001	24.1367	36.6024	23.4203
PG(40:6)	2.28867	2.00776	3.09649	3.3134	3.20887	3.93194	2.50595	3.40879	3.04133
PS(40:6)	35.26	38.365	31.7848	37.6834	49.1618	41.8575	28.6955	45.0463	27.1865
PI(34:1)	19.5022	20.7578	18.7724	22.0511	27.9536	25.0012	16.3979	25.9405	16.1112
PI(36:4)	18.1338	18.9018	15.6006	21.1339	26.3688	22.0789	14.5364	21.7289	12.997
PI(38:4)	110.615	121.426	98.1309	118.478	152.854	130.256	92.3203	144.8	83.9665
